# Supplementary material for: mTORC1-induced retinal progenitor cell overproliferation leads to accelerated mitotic aging and degeneration of descendent Müller glia
Source: eLife. 2021 Oct 22;10:e70079. doi: 10.7554/eLife.70079 (PMC8577849; doi:10.7554/eLife.70079)
Supplement: Source data 3. [file elife-70079-supp3.zip]

Archive with 51 entries (50 files):
- Source Data 3_Uncropped WB images for Main Figures/
- Source Data 3_Uncropped WB images for Main Figures/Figure 6A_Tsc1-pS6-S6.jpg
- __MACOSX/Source Data 3_Uncropped WB images for Main Figures/._Figure 6A_Tsc1-pS6-S6.jpg
- Source Data 3_Uncropped WB images for Main Figures/Figure 7E_Tsc1.jpg
- __MACOSX/Source Data 3_Uncropped WB images for Main Figures/._Figure 7E_Tsc1.jpg
- Source Data 3_Uncropped WB images for Main Figures/Figure 7E_S6.jpg
- __MACOSX/Source Data 3_Uncropped WB images for Main Figures/._Figure 7E_S6.jpg
- Source Data 3_Uncropped WB images for Main Figures/Figure 6A_p53,p21.jpg
- __MACOSX/Source Data 3_Uncropped WB images for Main Figures/._Figure 6A_p53,p21.jpg
- Source Data 3_Uncropped WB images for Main Figures/.DS_Store
- __MACOSX/Source Data 3_Uncropped WB images for Main Figures/._.DS_Store
- Source Data 3_Uncropped WB images for Main Figures/Figure 5I_bataGal-pS6.jpg
- __MACOSX/Source Data 3_Uncropped WB images for Main Figures/._Figure 5I_bataGal-pS6.jpg
- Source Data 3_Uncropped WB images for Main Figures/Figure 5I_actin-p21-p53.jpg
- __MACOSX/Source Data 3_Uncropped WB images for Main Figures/._Figure 5I_actin-p21-p53.jpg
- Source Data 3_Uncropped WB images for Main Figures/Figure 5C_actin-Tsc1-pS6-2.jpg
- __MACOSX/Source Data 3_Uncropped WB images for Main Figures/._Figure 5C_actin-Tsc1-pS6-2.jpg
- Source Data 3_Uncropped WB images for Main Figures/Figure 7E_HK2.jpg
- __MACOSX/Source Data 3_Uncropped WB images for Main Figures/._Figure 7E_HK2.jpg
- Source Data 3_Uncropped WB images for Main Figures/Figure 6A_Hif2a.jpg
- __MACOSX/Source Data 3_Uncropped WB images for Main Figures/._Figure 6A_Hif2a.jpg
- Source Data 3_Uncropped WB images for Main Figures/Figure 7E_actin.jpg
- __MACOSX/Source Data 3_Uncropped WB images for Main Figures/._Figure 7E_actin.jpg
- Source Data 3_Uncropped WB images for Main Figures/Figure 6A_actin.jpg
- __MACOSX/Source Data 3_Uncropped WB images for Main Figures/._Figure 6A_actin.jpg
- Source Data 3_Uncropped WB images for Main Figures/Figure 6A_cMyc.jpg
- __MACOSX/Source Data 3_Uncropped WB images for Main Figures/._Figure 6A_cMyc.jpg
- Source Data 3_Uncropped WB images for Main Figures/Figure 5C_betaGal.jpg
- __MACOSX/Source Data 3_Uncropped WB images for Main Figures/._Figure 5C_betaGal.jpg
- Source Data 3_Uncropped WB images for Main Figures/Figure 7E_Hypoxy.jpg
- __MACOSX/Source Data 3_Uncropped WB images for Main Figures/._Figure 7E_Hypoxy.jpg
- Source Data 3_Uncropped WB images for Main Figures/Figure 6A_betaGal.jpg
- __MACOSX/Source Data 3_Uncropped WB images for Main Figures/._Figure 6A_betaGal.jpg
- Source Data 3_Uncropped WB images for Main Figures/Figure 7E_Hif1a.jpg
- __MACOSX/Source Data 3_Uncropped WB images for Main Figures/._Figure 7E_Hif1a.jpg
- Source Data 3_Uncropped WB images for Main Figures/Figure 7E_Hif2a .jpg
- __MACOSX/Source Data 3_Uncropped WB images for Main Figures/._Figure 7E_Hif2a .jpg
- Source Data 3_Uncropped WB images for Main Figures/Figure 6A_Hif1a.jpg
- __MACOSX/Source Data 3_Uncropped WB images for Main Figures/._Figure 6A_Hif1a.jpg
- Source Data 3_Uncropped WB images for Main Figures/Figure 5C_p53-p21.jpg
- __MACOSX/Source Data 3_Uncropped WB images for Main Figures/._Figure 5C_p53-p21.jpg
- Source Data 3_Uncropped WB images for Main Figures/Figure 7E_Tom20.jpg
- __MACOSX/Source Data 3_Uncropped WB images for Main Figures/._Figure 7E_Tom20.jpg
- Source Data 3_Uncropped WB images for Main Figures/Figure 5I_Raptor.jpg
- __MACOSX/Source Data 3_Uncropped WB images for Main Figures/._Figure 5I_Raptor.jpg
- Source Data 3_Uncropped WB images for Main Figures/Figure 7E_PKM2-pS6.jpg
- __MACOSX/Source Data 3_Uncropped WB images for Main Figures/._Figure 7E_PKM2-pS6.jpg
- Source Data 3_Uncropped WB images for Main Figures/Figure 5C_actin-Tsc1-pS6.jpg
- __MACOSX/Source Data 3_Uncropped WB images for Main Figures/._Figure 5C_actin-Tsc1-pS6.jpg
- Source Data 3_Uncropped WB images for Main Figures/Figure 5C_cMyc.jpg
- __MACOSX/Source Data 3_Uncropped WB images for Main Figures/._Figure 5C_cMyc.jpg
