# Supplementary material for: mTORC1-induced retinal progenitor cell overproliferation leads to accelerated mitotic aging and degeneration of descendent Müller glia
Source: eLife. 2021 Oct 22;10:e70079. doi: 10.7554/eLife.70079 (PMC8577849; doi:10.7554/eLife.70079)
Supplement: Source data 4. [file elife-70079-supp4.zip]

Archive with 74 entries (73 files):
- Source Data 4_Uncropped images for figure supplements/
- __MACOSX/._Source Data 4_Uncropped images for figure supplements
- Source Data 4_Uncropped images for figure supplements/Figure S8_p7-14-30-betaGal.jpg
- __MACOSX/Source Data 4_Uncropped images for figure supplements/._Figure S8_p7-14-30-betaGal.jpg
- Source Data 4_Uncropped images for figure supplements/Figure S2B_TSC1-p30(RPE).jpg
- __MACOSX/Source Data 4_Uncropped images for figure supplements/._Figure S2B_TSC1-p30(RPE).jpg
- Source Data 4_Uncropped images for figure supplements/.DS_Store
- __MACOSX/Source Data 4_Uncropped images for figure supplements/._.DS_Store
- Source Data 4_Uncropped images for figure supplements/Figure S2B_GS-p30(RPE, Retina).jpg
- __MACOSX/Source Data 4_Uncropped images for figure supplements/._Figure S2B_GS-p30(RPE, Retina).jpg
- Source Data 4_Uncropped images for figure supplements/Figure S2B_pS6-p30(Retina).jpg
- __MACOSX/Source Data 4_Uncropped images for figure supplements/._Figure S2B_pS6-p30(Retina).jpg
- Source Data 4_Uncropped images for figure supplements/Figure S2B_GS-p7(RPE, Retina).jpg
- __MACOSX/Source Data 4_Uncropped images for figure supplements/._Figure S2B_GS-p7(RPE, Retina).jpg
- Source Data 4_Uncropped images for figure supplements/Figure S8_Tsc2ko-P30-Tsc2.jpg
- __MACOSX/Source Data 4_Uncropped images for figure supplements/._Figure S8_Tsc2ko-P30-Tsc2.jpg
- Source Data 4_Uncropped images for figure supplements/Figure S2B_actin-1-p7(RPE,Retina)-P14(RPE).jpg
- __MACOSX/Source Data 4_Uncropped images for figure supplements/._Figure S2B_actin-1-p7(RPE,Retina)-P14(RPE).jpg
- Source Data 4_Uncropped images for figure supplements/Figure S2B_GS-p14(RPE, Retina).jpg
- __MACOSX/Source Data 4_Uncropped images for figure supplements/._Figure S2B_GS-p14(RPE, Retina).jpg
- Source Data 4_Uncropped images for figure supplements/Figure S2B_TSC1-p30(Retina).jpg
- __MACOSX/Source Data 4_Uncropped images for figure supplements/._Figure S2B_TSC1-p30(Retina).jpg
- Source Data 4_Uncropped images for figure supplements/Figure S8_p7-14-30-cMyc.jpg
- __MACOSX/Source Data 4_Uncropped images for figure supplements/._Figure S8_p7-14-30-cMyc.jpg
- Source Data 4_Uncropped images for figure supplements/Figure S2B_pS6-p14(RPE,Retina)-p30(RPE).jpg
- __MACOSX/Source Data 4_Uncropped images for figure supplements/._Figure S2B_pS6-p14(RPE,Retina)-p30(RPE).jpg
- Source Data 4_Uncropped images for figure supplements/Figure S2B_actin-p30(RPE, Retina).jpg
- __MACOSX/Source Data 4_Uncropped images for figure supplements/._Figure S2B_actin-p30(RPE, Retina).jpg
- Source Data 4_Uncropped images for figure supplements/Figure S2B_RPE65-p30(RPE, Retina).jpg
- __MACOSX/Source Data 4_Uncropped images for figure supplements/._Figure S2B_RPE65-p30(RPE, Retina).jpg
- Source Data 4_Uncropped images for figure supplements/Figure S2B_Recoverin-p30(RPE, Retina).jpg
- __MACOSX/Source Data 4_Uncropped images for figure supplements/._Figure S2B_Recoverin-p30(RPE, Retina).jpg
- Source Data 4_Uncropped images for figure supplements/Figure S4D_Tsc2.jpg
- __MACOSX/Source Data 4_Uncropped images for figure supplements/._Figure S4D_Tsc2.jpg
- Source Data 4_Uncropped images for figure supplements/Figure S4D_pS6-S6-Tsc1.jpg
- __MACOSX/Source Data 4_Uncropped images for figure supplements/._Figure S4D_pS6-S6-Tsc1.jpg
- Source Data 4_Uncropped images for figure supplements/Figure S2B_Recoverin-p7(Retina).jpg
- __MACOSX/Source Data 4_Uncropped images for figure supplements/._Figure S2B_Recoverin-p7(Retina).jpg
- Source Data 4_Uncropped images for figure supplements/Figure S8_Tsc2ko-P30-p21-cMyc-.jpg
- __MACOSX/Source Data 4_Uncropped images for figure supplements/._Figure S8_Tsc2ko-P30-p21-cMyc-.jpg
- Source Data 4_Uncropped images for figure supplements/Figure S2B_TSC1-p7(RPE).jpg
- __MACOSX/Source Data 4_Uncropped images for figure supplements/._Figure S2B_TSC1-p7(RPE).jpg
- Source Data 4_Uncropped images for figure supplements/Figure S2B_TSC1-p14(RPE, Retina).jpg
- __MACOSX/Source Data 4_Uncropped images for figure supplements/._Figure S2B_TSC1-p14(RPE, Retina).jpg
- Source Data 4_Uncropped images for figure supplements/Figure S8_p7-14-30-p21.jpg
- __MACOSX/Source Data 4_Uncropped images for figure supplements/._Figure S8_p7-14-30-p21.jpg
- Source Data 4_Uncropped images for figure supplements/Figure S8_Tsc2ko-P30-betaGal-.jpg
- __MACOSX/Source Data 4_Uncropped images for figure supplements/._Figure S8_Tsc2ko-P30-betaGal-.jpg
- Source Data 4_Uncropped images for figure supplements/Figure S2B_S6-p30(RPE, Retina).jpg
- __MACOSX/Source Data 4_Uncropped images for figure supplements/._Figure S2B_S6-p30(RPE, Retina).jpg
- Source Data 4_Uncropped images for figure supplements/Figure S2B_pS6-S6-p7(RPE, Retina).jpg
- __MACOSX/Source Data 4_Uncropped images for figure supplements/._Figure S2B_pS6-S6-p7(RPE, Retina).jpg
- Source Data 4_Uncropped images for figure supplements/Figure S2B_actin-2-P14(Retina).jpg
- __MACOSX/Source Data 4_Uncropped images for figure supplements/._Figure S2B_actin-2-P14(Retina).jpg
- Source Data 4_Uncropped images for figure supplements/Figure S2B_RPE65-p7(RPE, Retina).jpg
- __MACOSX/Source Data 4_Uncropped images for figure supplements/._Figure S2B_RPE65-p7(RPE, Retina).jpg
- Source Data 4_Uncropped images for figure supplements/Figure S2B_Recoverin-p14(RPE, Retina)-P7(REP).jpg
- __MACOSX/Source Data 4_Uncropped images for figure supplements/._Figure S2B_Recoverin-p14(RPE, Retina)-P7(REP).jpg
- Source Data 4_Uncropped images for figure supplements/Figure S2B_S6-p14(RPE, Retina).jpg
- __MACOSX/Source Data 4_Uncropped images for figure supplements/._Figure S2B_S6-p14(RPE, Retina).jpg
- Source Data 4_Uncropped images for figure supplements/Figure S8_Tsc2ko-P30-p53.jpg
- __MACOSX/Source Data 4_Uncropped images for figure supplements/._Figure S8_Tsc2ko-P30-p53.jpg
- Source Data 4_Uncropped images for figure supplements/Figure S8_p7-14-30-p53.jpg
- __MACOSX/Source Data 4_Uncropped images for figure supplements/._Figure S8_p7-14-30-p53.jpg
- Source Data 4_Uncropped images for figure supplements/Figure S2B_TSC1-p7(Retina).jpg
- __MACOSX/Source Data 4_Uncropped images for figure supplements/._Figure S2B_TSC1-p7(Retina).jpg
- Source Data 4_Uncropped images for figure supplements/Figure S8_Tsc2ko-P30-pS6-actin.jpg
- __MACOSX/Source Data 4_Uncropped images for figure supplements/._Figure S8_Tsc2ko-P30-pS6-actin.jpg
- Source Data 4_Uncropped images for figure supplements/Figure S2B_RPE65-p14(RPE, Retina).jpg
- __MACOSX/Source Data 4_Uncropped images for figure supplements/._Figure S2B_RPE65-p14(RPE, Retina).jpg
- Source Data 4_Uncropped images for figure supplements/Figure S4D_actin.jpg
- __MACOSX/Source Data 4_Uncropped images for figure supplements/._Figure S4D_actin.jpg
- Source Data 4_Uncropped images for figure supplements/Figure S8_p7-14-30-actin.jpg
- __MACOSX/Source Data 4_Uncropped images for figure supplements/._Figure S8_p7-14-30-actin.jpg
