# Supplementary material for: mTORC1-induced retinal progenitor cell overproliferation leads to accelerated mitotic aging and degeneration of descendent Müller glia
Source: eLife. 2021 Oct 22;10:e70079. doi: 10.7554/eLife.70079 (PMC8577849; doi:10.7554/eLife.70079)
Supplement: Source data 5. [file elife-70079-supp5.zip]

Archive with 8 entries (8 files):
- Figure S10B_psmb8.jpg
- __MACOSX/._Figure S10B_psmb8.jpg
- Figure S10B_actin.jpg
- __MACOSX/._Figure S10B_actin.jpg
- Figure S10B_psmb10-Tsc1-pS6.jpg
- __MACOSX/._Figure S10B_psmb10-Tsc1-pS6.jpg
- Figure S10B_psmb9.jpg
- __MACOSX/._Figure S10B_psmb9.jpg
